# Supplementary material for: High resolution spatial profiling of kidney injury and repair using RNA hybridization-based in situ sequencing
Source: Nat Commun. 2024 Feb 15;15:1396. doi: 10.1038/s41467-024-45752-8 (PMC10869771; doi:10.1038/s41467-024-45752-8)
Supplement: Supplementary file 4 — Source Data [file 41467_2024_45752_MOESM4_ESM.xlsx]

## Sheet: Figure 2C
Distance	Two-sided p value
2 cell	<1e-99
5 cell	<1e-99
10 cell	<1e-99
20 cell	<1e-99
200 cell	0.0625
600 cell	0.3163

## Sheet: Figure 4E
Podo	PTS1	PTS2	PTS3	TAL	DCT	CD.PC	CD.IC	aEC	gEC	Fib	JGA	Immune	Uro	cell	x	y
0.0714286	0	0	0.0714286	0.714286	0	0.0714286	0	0	0	0.0714286	0	0	0	AAACGAGACGGTTGAT-1	0.662468	0.491418
0	0	0	0.0833333	0.375	0.0833333	0	0	0	0.0833333	0.0833333	0.0416667	0.25	0	AAAGTGTGATTTATCT-1	0.678336	0.272631
0	0	0	0.153846	0.653846	0	0.0769231	0	0	0.0384615	0.0769231	0	0	0	AAAGTTGACTCCCGTA-1	0.723566	0.286446
0	0.105263	0.157895	0.105263	0.0526316	0	0.210526	0.0526316	0	0.157895	0.0526316	0	0.105263	0	AAATAGCTTAGACTTT-1	0.895717	0.301639
0	0.157895	0.105263	0.105263	0.0526316	0	0.368421	0.210526	0	0	0	0	0	0	AACATATCAACTGGTG-1	0.952724	0.46834
0	0	0	0.166667	0.583333	0	0	0	0	0.166667	0	0	0.0833333	0	AACCCTACTGTCAATA-1	0.750455	0.313273
0	0	0	0	0.0416667	0	0.0416667	0	0.125	0.0416667	0.0833333	0	0.333333	0.333333	AACCGCTAAGGGATGC-1	0.633239	0.258722
0	0	0	0	0.142857	0.714286	0	0.142857	0	0	0	0	0	0	AACTCTCAATAGAGCG-1	0.790389	0.400087
0.0277778	0	0	0	0.75	0	0	0.0277778	0	0.0277778	0.0277778	0.0555556	0.0833333	0	AAGAGGCATGGATCGC-1	0.658195	0.471498
0	0	0.230769	0.153846	0.384615	0.153846	0	0	0	0	0.0769231	0	0	0	AAGGATCGATCGCTTG-1	0.882784	0.241766
0	0	0	0	0.615385	0	0.269231	0.0384615	0	0	0.0769231	0	0	0	AAGGTGATAAACCAGC-1	0.66024	0.285662
0	0.1	0	0	0.1	0.7	0	0	0	0.05	0	0	0.05	0	AAGTCAATTGTCGTCA-1	0.728863	0.213448
0	0.625	0.0625	0.0625	0	0	0	0	0.0625	0.0625	0.0625	0	0.0625	0	AAGTGCCTTGACTGTA-1	0.76982	0.207343
0	0.25	0.125	0	0	0	0	0	0	0.125	0.25	0	0.25	0	AATATCGAGGGTTCTC-1	0.971065	0.455327
0	0	0	0	0.666667	0	0.102564	0.025641	0	0.0769231	0.025641	0.025641	0.0512821	0.025641	AATCGCCTCAGCGCCA-1	0.608691	0.437764
0	0	0.125	0.125	0.0625	0.25	0	0	0	0.0625	0.1875	0	0.1875	0	AATCTGCGTTGGGACG-1	0.821552	0.446834
0	0	0	0	0	0	0.888889	0.0555556	0	0.0555556	0	0	0	0	ACAAATGGTAGTGTTT-1	0.587098	0.337938
0	0	0	0	0.516129	0	0	0	0.0322581	0.0322581	0.129032	0	0.16129	0.129032	ACACACCAGGACCAGT-1	0.641899	0.298675
0	0	0	0	1	0	0	0	0	0	0	0	0	0	ACACCTTACTACTTGC-1	0.874124	0.201814
0.0666667	0	0.266667	0.2	0.0666667	0	0	0	0	0	0.2	0	0.2	0	ACATCCTGGTAACTGT-1	0.778367	0.247182
0	0	0.111111	0	0	0.166667	0.277778	0.111111	0	0.111111	0.0555556	0.0555556	0.111111	0	ACATGGCGCCAAAGTA-1	0.823598	0.260997
0	0.0416667	0.0416667	0	0.25	0.625	0	0	0	0	0	0	0.0416667	0	ACCACCAATGTAACAA-1	0.837553	0.227952
0	0	0	0.037037	0.037037	0	0	0	0.259259	0	0.111111	0	0.185185	0.37037	ACCAGTGCGGGAGACG-1	0.624692	0.218882
0	0	0	0	1	0	0	0	0	0	0	0	0	0	ACCCGGATGACGCATC-1	0.813915	0.313963
0	0	0.5	0.333333	0	0	0	0	0	0	0	0	0.166667	0	ACCGATGGTAGCATCG-1	0.767774	0.393179
0.0625	0	0.0625	0	0.375	0	0	0	0.1875	0.0625	0.1875	0	0.0625	0	ACCGGGCCTTTGTTGA-1	0.688018	0.219666
0	0.571429	0	0	0	0	0	0	0	0	0	0	0.428571	0	ACCTACAGTATGTGGT-1	0.892466	0.188801
0	0.5	0	0	0	0	0	0	0	0.25	0	0	0.25	0	ACGAGTACGGATGCCC-1	0.985021	0.422282
0	0	0.0434783	0.0869565	0.608696	0	0.0434783	0	0	0.130435	0.0434783	0	0.0434783	0	ACGATCATCTTGTAAA-1	0.859146	0.327777
0	0	0.142857	0.0714286	0.5	0.142857	0	0	0	0.0714286	0.0714286	0	0	0	ACGCTAGTGATACACT-1	0.94845	0.44842
0	0	0.3125	0.0625	0.125	0.3125	0	0	0	0	0	0	0.1875	0	ACGTATTACTCCGATC-1	0.746182	0.293354
0	0	0.272727	0.181818	0	0	0	0.0909091	0	0	0.0909091	0	0.363636	0	ACTATCCAGGGCATGG-1	0.887057	0.261686
0.0666667	0	0	0	0.0666667	0.466667	0.0666667	0.0666667	0.0666667	0.0666667	0.0666667	0	0.0666667	0	ACTCCCGAATTCGTTT-1	0.931131	0.368514
0	0	0	0	0.633333	0	0.0333333	0.1	0	0.133333	0.0333333	0.0666667	0	0	ACTCGTCAGTAATCCC-1	0.639853	0.484511
0.125	0	0.125	0.375	0.0625	0	0	0	0.1875	0.0625	0	0	0.0625	0	ACTTATACTTACCCGG-1	0.749432	0.406192
0	0	0	0	0	0	0.818182	0	0	0.181818	0	0	0	0	ACTTATTTATGTGCCA-1	0.61501	0.271847
0	0	0	0.0588235	0	0.117647	0.529412	0.176471	0	0.0588235	0	0	0.0588235	0	ACTTTACCCTCATGAA-1	0.949473	0.355502
0	0	0	0.047619	0.761905	0	0	0	0	0.0952381	0.047619	0	0.047619	0	AGAAGAGCGCCGTTCC-1	0.704202	0.392377
0	0.25	0	0	0	0.75	0	0	0	0	0	0	0	0	AGAATTATGGATTCGA-1	0.876465	0.407683
0	0	0	0	0	0	0	1	0	0	0	0	0	0	AGACGAAGTGCCGGTC-1	0.638648	0.185836
0.0769231	0	0.384615	0.230769	0	0	0	0	0	0.307692	0	0	0	0	AGATGATGGAGTCTGG-1	0.922472	0.328561
0	0	0	0.166667	0.5	0	0.0416667	0.0416667	0	0.125	0.0833333	0.0416667	0	0	AGCAACATATCTTATT-1	0.709611	0.319492
0	0	0	0.04	0.6	0	0.2	0.04	0	0.08	0.04	0	0	0	AGCTCTAGACGTTCCA-1	0.594735	0.470809
0	0	0.142857	0.285714	0.285714	0	0	0	0	0	0.142857	0	0.142857	0	AGCTCTTCGTAACCTT-1	0.864555	0.254892
0	0	0	0	0	0	1	0	0	0	0	0	0	0	AGGACAGTCGAATCCC-1	0.609713	0.344846
0	0	0.125	0.375	0	0	0	0	0	0.125	0.125	0	0.25	0	AGGATATAGGGATTTA-1	0.66981	0.232584
0	0.333333	0	0	0.333333	0	0	0	0	0	0	0	0.333333	0	AGGGACCGGCTGCGTT-1	0.932154	0.275596
0	0	0.333333	0.222222	0	0	0	0	0	0.333333	0	0	0.111111	0	AGGGTCGATGCGAACT-1	0.799959	0.347008
0.0588235	0.0588235	0.0588235	0.0588235	0.117647	0.411765	0	0.0588235	0	0	0	0.176471	0	0	AGGGTGCTCTCGAGGG-1	0.794663	0.420006
0	0	0.538462	0.0769231	0.153846	0	0	0	0	0.153846	0	0	0.0769231	0	AGGGTTCCCTTTGGTT-1	0.811869	0.499799
0	0.166667	0.5	0	0	0	0	0	0	0.333333	0	0	0	0	AGGTATAATTGATAGT-1	0.93654	0.295629
0	0	0.0588235	0.0588235	0	0	0.823529	0	0	0.0588235	0	0	0	0	AGTCAAGATGACACTT-1	0.588121	0.24502
0.454545	0.030303	0	0	0.030303	0	0	0	0.030303	0.393939	0.0606061	0	0	0	AGTCCATTGGCTGATG-1	0.760138	0.260308
0	0	0	0	0.619048	0	0.380952	0	0	0	0	0	0	0	AGTCGACGGTCTCAAG-1	0.722544	0.379364
0	0	0	0	0	0	0.285714	0.571429	0	0.142857	0	0	0	0	AGTCGGTTGCGTGAGA-1	0.89674	0.208721
0	0.363636	0.0909091	0	0	0.0909091	0	0	0	0	0	0	0.454545	0	AGTGAACAAACTTCTC-1	0.751478	0.220355
0	0	0	0.05	0.7	0	0	0.05	0	0.1	0.05	0	0.05	0	AGTGAGACTTCCAGTA-1	0.735476	0.439237
0	0	0	0	0	0.142857	0.142857	0.571429	0	0	0	0	0.142857	0	AGTGAGCCTCGCCGCC-1	0.962406	0.415375
0	0	0.0769231	0.461538	0.0769231	0	0	0	0.0769231	0.0769231	0.0769231	0	0.153846	0	AGTGATTCAAGCAGGA-1	0.762365	0.466064
0	0	0	0	0.846154	0	0	0	0	0.0384615	0.0384615	0	0.0769231	0	AGTGCTTGCACGAATA-1	0.673173	0.345535
0.030303	0	0	0.030303	0.575758	0.030303	0.030303	0.030303	0	0.030303	0.0909091	0.030303	0.121212	0	ATAACGCCGGAGGGTC-1	0.680676	0.478501
0	0	0	1	0	0	0	0	0	0	0	0	0	0	ATAAGTAGGATTCAGA-1	0.989295	0.442202
0	0.0909091	0.181818	0.181818	0.0909091	0	0.181818	0.0909091	0.0909091	0	0	0	0.0909091	0	ATAAGTAGGGCGACTC-1	0.914059	0.288627
0	0	0	0	0.387097	0	0.0645161	0.0967742	0	0.129032	0.0967742	0	0.0322581	0.193548	ATACGCCGGCGAAACC-1	0.586075	0.430856
0	0	0	0.047619	0.047619	0	0	0	0.285714	0	0.0952381	0	0.190476	0.333333	ATACGTCCACTCCTGT-1	0.628966	0.238802
0	0.5	0	0	0	0	0	0	0.25	0	0	0	0.25	0	ATAGTTCCACCCACTC-1	0.832257	0.30095
0.181818	0.0909091	0	0	0.151515	0.242424	0	0.0909091	0.030303	0.030303	0.030303	0	0.151515	0	ATATCAACCTACAGAG-1	0.873102	0.294732
0	0	0.142857	0.142857	0.142857	0	0	0	0	0.142857	0	0	0.428571	0	ATATCGGTAGGGAGAT-1	0.905399	0.248674
0.04	0	0	0.04	0	0.76	0	0	0	0.08	0	0.04	0.04	0	ATATGTCTCCCTAGCC-1	0.826961	0.373948
0	0.142857	0.142857	0	0	0	0.142857	0.285714	0	0	0.0714286	0	0.214286	0	ATCGCCAGTCAACATT-1	0.765434	0.18731
0	0.0526316	0	0.0263158	0.105263	0.131579	0.0789474	0.210526	0.157895	0	0.0263158	0.157895	0.0263158	0.0263158	ATCTGCACCTCTGCGA-1	0.944064	0.428387
0	0	0	0.25	0.25	0	0	0	0	0.25	0.125	0	0.125	0	ATGCCATTTGCGACCA-1	0.664514	0.305582
0	0	0	0.0434783	0.0434783	0	0	0	0.0869565	0	0.304348	0	0.391304	0.130435	ATGGGCCTCGGCCTCT-1	0.637625	0.278755
0	0	0	0	0	0	1	0	0	0	0	0	0	0	ATGGTCGCGTGGTTTC-1	0.582712	0.317905
0	0.6	0	0.2	0	0	0	0	0	0	0	0	0.2	0	ATTCGTGCTATCTCTT-1	0.851509	0.194906
0	0	0	0	0	0.9375	0	0.03125	0	0	0.03125	0	0	0	ATTGATGAGTCCTAAC-1	0.872079	0.38765
0	0	0.217391	0.0869565	0.0869565	0	0.304348	0.217391	0	0.0434783	0	0	0.0434783	0	ATTGTACAACTCGGCT-1	0.881761	0.334685
0	0	0	0	0.393939	0	0.424242	0.0606061	0	0.0606061	0.030303	0	0.030303	0	ATTTGTCTTGGGAGCT-1	0.640876	0.391593
0	0	0	0.0625	0	0	0.875	0	0	0.0625	0	0	0	0	CAAGATATTATAACGT-1	0.619283	0.291767
0	0	0	0.0869565	0.608696	0	0	0.0434783	0	0.0869565	0.0869565	0	0.0869565	0	CAAGTGTGGTTGCAAA-1	0.732226	0.326399
0	0	0.125	0.25	0	0	0	0	0	0.25	0.1875	0	0.1875	0	CACACGCGCTGTCTTA-1	0.780707	0.453052
0.0526316	0	0	0	0	0.0526316	0.105263	0.157895	0.315789	0.0526316	0.105263	0	0.105263	0.0526316	CACATTTCTTGTCAGA-1	0.806391	0.181205
0	0	0.375	0.125	0.4375	0	0	0	0	0	0	0	0.0625	0	CACCCAAATCTTATGT-1	0.900103	0.321672
0	0.333333	0	0.0833333	0.5	0	0	0	0	0	0	0	0.0833333	0	CACCTTGGCGCCTTTG-1	0.774093	0.227263
0	0	0	0	0	0	0	0	0.25	0.25	0.5	0	0	0	CACGCGGAACTGTTGC-1	0.741796	0.273321
0	0	0	0.03125	0.65625	0	0	0.0625	0	0.03125	0.0625	0.0625	0.09375	0	CACGTTCGTGCTCTAG-1	0.653809	0.451465
0	0.6875	0.0625	0	0	0.0625	0	0	0	0.0625	0.0625	0	0.0625	0	CAGACCTGTAAGTGTT-1	0.89908	0.41459
0	0.0714286	0	0	0	0.642857	0	0	0	0	0.214286	0.0714286	0	0	CAGTCGAGGATGCAAT-1	0.979612	0.495167
0.25	0	0	0.25	0.25	0	0	0	0	0	0.25	0	0	0	CATAACGGACAGTCGT-1	0.786003	0.380054
0	0	0	0	0	0	0	0	0	0.666667	0.333333	0	0	0	CATCTTACACCACCTC-1	0.818301	0.333996
0	0.230769	0	0.230769	0.307692	0.0769231	0	0	0	0.153846	0	0	0	0	CATGACTTCGCTGAAT-1	0.841939	0.247985
0	0.222222	0.0555556	0	0.0555556	0.388889	0	0.0555556	0	0	0.0555556	0	0.166667	0	CATGATGGAAGTTAGC-1	0.747205	0.200435
0.421053	0.157895	0.105263	0.0526316	0.0526316	0	0	0	0	0.0526316	0.0526316	0	0.105263	0	CATGCGACCAGTTTAA-1	0.956997	0.48826
0	0	0	0	0.285714	0	0.571429	0	0	0.142857	0	0	0	0	CCACAGTACCCATCCT-1	0.60635	0.231894
0	0	0	0	0.5	0	0	0	0.111111	0.222222	0.111111	0.0555556	0	0	CCACCCAAGGAAAGTG-1	0.599008	0.490729
0.111111	0.111111	0	0	0	0.444444	0.111111	0	0	0	0	0.111111	0.111111	0	CCACGAATTTAACCTC-1	0.855895	0.214939
0	0.444444	0.333333	0	0	0	0	0	0	0.111111	0	0	0.111111	0	CCACGGTGCCCGGTAG-1	0.918198	0.308642
0	0	0	0	0	0.5	0	0.5	0	0	0	0	0	0	CCATACCTTTACTTGT-1	0.939791	0.408467
0.0588235	0.117647	0.235294	0.235294	0.0588235	0	0	0.0588235	0	0.117647	0.0588235	0	0.0588235	0	CCATCTCACCAGTGAA-1	0.795686	0.327088
0	0	0	0.466667	0.133333	0	0	0.0666667	0	0.133333	0	0	0.2	0	CCCAAACATGCTGCTC-1	0.758092	0.446144
0	0	0	0	0.3	0	0.6	0	0	0.1	0	0	0	0	CCCAGTTAAGGCGCCG-1	0.595758	0.377891
0	0.333333	0	0	0.166667	0	0	0	0	0	0.333333	0.166667	0	0	CCGATCTCAACCTTAT-1	0.83653	0.32087
0	0	0	0	0.555556	0	0.111111	0.037037	0.037037	0.0740741	0.0740741	0	0.111111	0	CCGCACAAAGACCAAC-1	0.621623	0.497637
0	0	0	0.818182	0.0909091	0	0	0	0	0.0909091	0	0	0	0	CCGGGCTGCTCCATAC-1	0.712861	0.43233
0	0	0	0.333333	0.133333	0.0666667	0	0	0.0666667	0	0.0666667	0	0.333333	0	CCTAGGCGTAGCGATC-1	0.731203	0.419317
0	0	0.142857	0	0.285714	0	0	0.142857	0	0.142857	0.142857	0	0.142857	0	CCTATGAAGTGGTGCC-1	0.927881	0.255676
0.0909091	0.181818	0	0	0	0.454545	0.0909091	0.0909091	0	0.0909091	0	0	0	0	CCTCACCTGAGGGAGC-1	0.966679	0.435294
0	0.285714	0.285714	0.285714	0.0714286	0	0	0	0	0	0	0	0.0714286	0	CCTCACCTTAGCATCG-1	0.934494	0.481466
0	0	0	0	0.882353	0	0	0	0	0.0588235	0.0294118	0	0.0294118	0	CCTCGGACCGGGATAG-1	0.636602	0.371673
0	0	0	0.315789	0.421053	0	0	0.0526316	0.0526316	0.0526316	0.0526316	0	0.0526316	0	CCTGAACGATATATTC-1	0.690246	0.425422
0.0555556	0	0	0.277778	0.388889	0	0	0.0555556	0	0.111111	0.0555556	0.0555556	0	0	CGACAATTTGATCTAA-1	0.700951	0.279539
0.210526	0.105263	0.210526	0	0.105263	0	0	0	0	0	0.263158	0	0.105263	0	CGACACGCTCCGACAG-1	0.651581	0.245709
0	0	0	0.0606061	0.575758	0	0.0909091	0	0.030303	0.030303	0.0909091	0.0909091	0.030303	0	CGAGGGACTGCGGTCG-1	0.612964	0.457684
0	0	0	0.030303	0.818182	0	0	0	0	0.0606061	0.0606061	0	0.030303	0	CGAGTTTATCGGACTG-1	0.763388	0.373146
0	0	0	0.235294	0.588235	0	0	0.0588235	0	0.117647	0	0	0	0	CGCACATGTCCACTAC-1	0.681699	0.385583
0	0.0666667	0.2	0.2	0.0666667	0.133333	0	0	0	0	0.2	0.133333	0	0	CGCACGTGCGCTATCA-1	0.791412	0.307168
0	0	0	0	0.65625	0	0	0.03125	0	0.125	0	0	0.125	0.0625	CGCCGCCCATGCCTGT-1	0.645262	0.411626
0	0	0	0.25	0	0	0	0	0	0.125	0.375	0	0.25	0	CGCGGCTCAACTTGAA-1	0.719293	0.266526
0	0.318182	0.0454545	0.0909091	0.0909091	0.272727	0	0	0	0.0454545	0	0.0454545	0.0909091	0	CGCTAGAGACCGCTGC-1	0.809642	0.294043
0	1	0	0	0	0	0	0	0	0	0	0	0	0	CGGCAGGGTCGGGTTG-1	0.839893	0.433821
0.230769	0	0	0	0.0384615	0.576923	0	0	0	0.0384615	0.0384615	0.0384615	0.0384615	0	CGGCCCAGGTATATCC-1	0.792435	0.21425
0	0	0	0	0	0	0.882353	0	0	0.117647	0	0	0	0	CGGGAGCTTCAGTGTA-1	0.583735	0.224987
0	0	0	0.1	0.4	0	0.1	0.15	0	0.1	0.1	0	0.05	0	CGGGTGTACCCATTTA-1	0.766751	0.486097
0	0	0	0	0.125	0	0.75	0	0.0625	0.0625	0	0	0	0	CGGTACTAGAATCAAA-1	0.591372	0.357858
0	0.259259	0.037037	0.037037	0	0.259259	0	0.0740741	0	0.111111	0.0740741	0.037037	0.111111	0	CGGTTATCCAACAGTG-1	0.903353	0.43451
0.125	0.5	0.125	0.0625	0	0	0	0	0	0.125	0.0625	0	0	0	CGTCGGATAGTGTTGA-1	0.831234	0.393868
0	0	0.1	0.2	0.6	0	0	0	0	0	0	0	0.1	0	CTAACGAAACTTGCTG-1	0.866782	0.460648
0	0	0.333333	0.0833333	0.25	0	0	0	0	0.166667	0.0833333	0	0.0833333	0	CTACCCTAAGGTCATA-1	0.825938	0.466867
0	0	0.0769231	0.153846	0.692308	0	0	0	0	0.0769231	0	0	0	0	CTACTATCTTTCAGAG-1	0.871056	0.480568
0.0588235	0.352941	0	0	0	0.294118	0	0	0.0588235	0.117647	0	0	0.117647	0	CTAGATGTGAGTGTAA-1	0.90865	0.361512
0	0	0.0645161	0.0322581	0.483871	0	0.193548	0.0645161	0.0645161	0	0.0322581	0	0.0645161	0	CTAGGTCTGAAGGAAT-1	0.877488	0.314765
0	0	0	0	0.2	0	0.4	0.2	0	0	0	0	0.2	0	CTATAAGAGCCAATCG-1	0.975339	0.475247
0	0	0	0	0.580645	0.0322581	0.129032	0.0322581	0.0645161	0	0.0322581	0.0322581	0.0967742	0	CTATTTGGTTACGGAT-1	0.67629	0.458468
0	0	0	0	0	0	0.75	0	0	0	0	0	0.25	0	CTCGGTACCACTGCTC-1	0.600031	0.397811
0	0	0	0	0	0	0	0	0.5	0	0	0.5	0	0	CTCTTCTATTGACTGG-1	0.706248	0.20654
0.181818	0	0	0	0	0	0.272727	0.181818	0	0	0.181818	0	0.181818	0	CTGACTGCGCAGCTCG-1	0.917175	0.40156
0	0	0	0.210526	0.526316	0	0	0	0	0.157895	0.0526316	0	0.0526316	0	CTGGCGCACAGGTCTG-1	0.726817	0.399284
0	0	0	0.0714286	0.214286	0	0.285714	0.142857	0	0.0714286	0	0	0.214286	0	CTGGCTGATTCATCCT-1	0.696678	0.259619
0.030303	0	0	0	0.606061	0	0.181818	0.0606061	0.030303	0.030303	0	0	0.0606061	0	CTGGGATAAATAATGG-1	0.667877	0.418533
0	0	0	0.411765	0.411765	0	0	0	0	0.0588235	0	0	0.117647	0	CTGGTAACACATAGAA-1	0.650558	0.338627
0	0	0	0.037037	0.814815	0	0	0	0	0.0740741	0	0	0.0740741	0	CTGGTAACGAGCTCTT-1	0.907627	0.45443
0	0	0	0	0.125	0	0.875	0	0	0	0	0	0	0	CTGGTTTCGAGCAAGA-1	0.596668	0.28486
0.416667	0.166667	0	0	0.25	0	0	0	0	0	0	0	0.166667	0	CTTAGTAGGCCTACAG-1	0.912902	0.38164
0	0	0	0.6	0	0	0	0	0	0.1	0.1	0	0.2	0	CTTGAGTTAGGGTAAT-1	0.736499	0.346319
0	0	0	0	0.685714	0	0	0.0285714	0	0.171429	0	0.0285714	0.0857143	0	CTTGTTGCTGAGTCAA-1	0.631306	0.444671
0	0	0	0.25	0.416667	0	0	0	0.0416667	0.0833333	0.0833333	0.125	0	0	CTTTAGGAACACTGTT-1	0.654832	0.358547
0	0	0	0.266667	0.4	0	0	0	0	0.0666667	0.133333	0	0.133333	0	GAAACAGATGACCACC-1	0.713884	0.339412
0	0	0	0	0	0.875	0	0	0	0	0	0.125	0	0	GAAAGAACAGCGTTAT-1	0.854872	0.307857
0	0	0.047619	0.142857	0.52381	0	0	0	0	0.190476	0	0	0.0952381	0	GAACGTCTCATGGTCG-1	0.789367	0.493005
0	0	0	0.136364	0.772727	0	0	0	0	0.0454545	0.0454545	0	0	0	GAAGTCTCCCTAGCGA-1	0.745159	0.386272
0	0	0	0.125	0.625	0.0625	0	0	0	0.0625	0	0	0.125	0	GAATAGACGCGACCCA-1	0.686995	0.312584
0	0	0	0	0	0	0.777778	0	0	0.222222	0	0	0	0	GAATGTGGTCCGGATT-1	0.573142	0.370984
0	0.25	0.25	0	0	0	0	0	0	0	0.25	0	0.25	0	GACAAACATATGCAGG-1	0.733249	0.233481
0	0	0	0.714286	0	0	0.142857	0	0	0	0	0	0.142857	0	GACAGCCAGACCTGAC-1	0.632329	0.351753
0	0.172414	0.0344828	0.172414	0.0344828	0.241379	0.0344828	0.103448	0.103448	0	0.0689655	0	0.0344828	0	GACGGTCAATAGAAGC-1	0.921449	0.42148
0	0	0	0	0.5	0	0	0	0	0.5	0	0	0	0	GACTCACCCACGTGAG-1	0.868828	0.274812
0	0	0	0	0	0.625	0	0	0	0.0833333	0.125	0.0416667	0.125	0	GACTCGCGGGAATGAC-1	0.911879	0.474558
0	0	0	0	0	0	1	0	0	0	0	0	0	0	GAGCGCGCACGAGTAG-1	0.602077	0.211975
0	0	0	0	0	0.047619	0.47619	0	0.047619	0.047619	0	0	0.047619	0.333333	GAGTGTGCGGTACCCA-1	0.623669	0.3118
0	0	0	0.157895	0.736842	0	0	0	0	0.0526316	0	0	0.0526316	0	GATAACTCGCACTGTG-1	0.699928	0.372457
0	0	0	0.16129	0.483871	0	0.16129	0	0	0.129032	0.0322581	0	0.0322581	0	GATATGAGACACTAAC-1	0.62692	0.424638
0.513514	0	0	0	0.0540541	0	0	0.027027	0.0540541	0.243243	0.0540541	0.027027	0.027027	0	GATATTGAGATTGGCG-1	0.867805	0.36773
0	0	0.416667	0.25	0.166667	0	0	0.0833333	0	0	0	0.0833333	0	0	GATCCTAAATCGGGAC-1	0.916152	0.494478
0.52	0.04	0.16	0	0.16	0.04	0	0	0	0.08	0	0	0	0	GCAGACCCAGCACGTA-1	0.827983	0.28103
0	0	0.2	0.2	0.0666667	0	0	0.0666667	0	0.133333	0.2	0	0.133333	0	GCATGAGGGACGCGGC-1	0.830211	0.486787
0	0	0.583333	0.25	0.0833333	0	0	0.0833333	0	0	0	0	0	0	GCCTATAGTGTCAGGG-1	0.852826	0.493694
0	0	0.1	0.3	0.1	0	0	0.1	0	0.1	0	0	0.3	0	GCCTCATCTGGAAATA-1	0.72784	0.306366
0	0	0	0.1	0	0.1	0.5	0.3	0	0	0	0	0	0	GCGACATGTAAACATC-1	0.891443	0.281719
0	0.1	0.2	0.3	0	0	0	0	0	0.1	0	0	0.3	0	GCGAGAGTTGCGTCCA-1	0.945087	0.335469
0.0833333	0	0	0.0277778	0.111111	0.5	0	0.0277778	0	0.0555556	0.0277778	0.0277778	0.111111	0.0277778	GCGAGCGCATGCTCCC-1	0.909673	0.268594
0	0	0	0	0.75	0	0	0	0.0416667	0.0833333	0	0	0.125	0	GCGATTGTTAACGTTA-1	0.617238	0.477604
0.2	0	0	0.4	0.2	0	0	0	0	0	0.2	0	0	0	GCGCAAGAGCGCGCTG-1	0.787026	0.287135
0	0	0.375	0.125	0	0	0	0	0	0.125	0.125	0.125	0.125	0	GCGCATCCAGTCAGCA-1	0.889398	0.467556
0	0	0.2	0.4	0.266667	0	0	0	0	0.0666667	0	0	0.0666667	0	GCGCTGCTTTGCATTT-1	0.893671	0.487476
0	0.0588235	0.117647	0	0.0588235	0.647059	0	0	0	0.0588235	0	0.0588235	0	0	GCGTAAATGGCCATAA-1	0.886035	0.354605
0	0	0	0	0	0.5	0	0	0	0	0.5	0	0	0	GCGTGGTACTGGGTTA-1	0.808619	0.386961
0.05	0	0	0.1	0.45	0	0.2	0	0	0.05	0.05	0	0.05	0.05	GCTAAGTAGTTTCTCT-1	0.68495	0.498421
0	0	0	0.5	0	0	0	0	0	0	0	0	0	0.5	GCTACTATAGTAGAGT-1	0.597691	0.191942
0.75	0	0	0	0.25	0	0	0	0	0	0	0	0	0	GCTAGACCGTCTACTG-1	0.796709	0.23417
0	0.6	0.2	0.2	0	0	0	0	0	0	0	0	0	0	GCTCCCAGTCGGTCCA-1	0.829006	0.188112
0	0	0	0	0.2	0.6	0	0	0	0	0	0.2	0	0	GCTCCGCTCGCTTCAG-1	0.869851	0.181894
0	0	0	0.105263	0.789474	0	0	0	0	0	0	0	0.105263	0	GCTGTTGCTACCGAAC-1	0.754841	0.333306
0	0	0	0.0952381	0	0	0	0.047619	0.047619	0.0952381	0	0	0.142857	0.571429	GCTTAATGTAACTAAC-1	0.613987	0.364766
0	0	0	0.416667	0	0	0	0	0	0.0833333	0.25	0	0.25	0	GCTTATGAAGCAGGAA-1	0.753818	0.426225
0.0588235	0	0	0.0588235	0	0.588235	0	0.176471	0	0	0.0588235	0	0.0588235	0	GCTTGGATCGATTAGG-1	0.880738	0.427603
0	0.363636	0	0	0.181818	0.227273	0	0	0	0.0454545	0.0909091	0.0909091	0	0	GCTTTCAGAGGAGGTG-1	0.835508	0.413788
0	0	0	0.227273	0.545455	0.0454545	0	0	0	0.0454545	0	0.0909091	0.0454545	0	GGATCCGGAATATACT-1	0.703291	0.485408
0	0	0	0.285714	0.5	0	0	0	0	0.0714286	0.0714286	0	0.0714286	0	GGATGAAGATCGCTGA-1	0.705225	0.299459
0	0	0	0.1	0	0.8	0	0	0	0	0	0.1	0	0	GGATGTCCTTACCGCA-1	0.772048	0.413099
0.037037	0	0	0.111111	0.111111	0	0.037037	0	0	0	0.148148	0	0.185185	0.37037	GGCGAAATCTAACTTG-1	0.627943	0.33172
0	0	0.210526	0.157895	0.631579	0	0	0	0	0	0	0	0	0	GGCTCGCGTTGAGGTA-1	0.844167	0.453741
0	0	0	0.416667	0.25	0	0	0	0	0.166667	0	0	0.166667	0	GGGATTTACCGCACCT-1	0.668787	0.325502
0	0	0	0.363636	0.181818	0	0	0	0	0	0.181818	0.0909091	0.181818	0	GGGCCGGCCGAAGTAC-1	0.694632	0.445455
0	0.5	0.0833333	0	0.0833333	0.166667	0	0.0833333	0.0833333	0	0	0	0	0	GGGTTTAGGATAGGAT-1	0.810665	0.201124
0	0.166667	0	0	0	0	0	0	0	0.166667	0.166667	0	0.5	0	GGTACCATTAAGACGG-1	0.980635	0.402249
0.0526316	0	0	0.157895	0.368421	0.0526316	0	0	0	0	0.157895	0	0.210526	0	GGTCGGCCAGGAGCTT-1	0.748409	0.49911
0.0416667	0	0	0	0.708333	0	0	0	0	0.166667	0.0416667	0	0.0416667	0	GGTGATAAGGAGCAGT-1	0.635579	0.464591
0	0	0	0	0	0	0.888889	0	0	0	0.111111	0	0	0	GGTTAGCTATATGTCT-1	0.574165	0.278066
0	0	0.214286	0.214286	0.214286	0	0	0	0.0714286	0.142857	0.0714286	0	0.0714286	0	GGTTCTACTCGTCTGA-1	0.846213	0.267905
0	0	0	0	0.0434783	0.565217	0	0	0	0.217391	0.173913	0	0	0	GGTTTCAATCGGTCAG-1	0.798936	0.439926
0	0	0	0	0.521739	0	0	0	0	0.130435	0.173913	0.0434783	0.130435	0	GTAAGTAACAGTCTGG-1	0.622646	0.404718
0	0.222222	0.111111	0.111111	0	0.444444	0	0	0	0.111111	0	0	0	0	GTAATAAAGGGCTCCC-1	0.935517	0.388547
0	0	0	0	0.4375	0	0.375	0.09375	0	0.0625	0	0	0.03125	0	GTACAGAGGCAAGGGT-1	0.67215	0.438453
0	0	0.461538	0.307692	0	0	0	0.0769231	0	0.0769231	0.0769231	0	0	0	GTAGCTTCCTCTTGTT-1	0.807596	0.479879
0	0	0	0.157895	0.684211	0	0	0	0	0.0526316	0	0	0.105263	0	GTATGTGGGTCTAGTT-1	0.740773	0.366239
0	0	0	0.0625	0.3125	0	0	0.0625	0	0.0625	0.03125	0	0.09375	0.375	GTCAAGCGGACTCGGG-1	0.590349	0.450776
0	0	0.25	0	0	0	0	0	0	0	0.25	0	0.5	0	GTCCATTACTGCTACG-1	0.814938	0.221044
0.0416667	0	0	0	0.333333	0	0.291667	0	0.0416667	0.166667	0	0	0.125	0	GTCGCGTAACCCGTTG-1	0.572119	0.463902
0.0769231	0.0769231	0.0769231	0.153846	0	0	0.230769	0.153846	0	0	0.153846	0	0.0769231	0	GTGAACTCCCATTCGA-1	0.95802	0.395342
0	0	0	0.0333333	0.866667	0	0	0	0	0	0	0.0333333	0.0666667	0	GTGACCGCACACTACG-1	0.71827	0.359445
0.125	0	0.25	0	0	0.5	0	0	0	0	0.125	0	0	0	GTGATCACTAACGCCT-1	0.665537	0.212664
0.037037	0	0	0	0.518519	0	0	0	0	0.148148	0.0740741	0.037037	0.185185	0	GTGCCCGTTCGGATTC-1	0.663491	0.3985
0	0	0.666667	0.111111	0	0	0	0	0	0.111111	0.111111	0	0	0	GTGCGACAGGGAGTGT-1	0.840916	0.340903
0.0384615	0	0	0	0.576923	0	0	0	0	0.0384615	0.0384615	0	0.0384615	0.269231	GTGCGTGTATATGAGC-1	0.61826	0.384685
0.457143	0	0	0	0.0285714	0	0.0285714	0.0285714	0.0571429	0.171429	0.0571429	0	0.171429	0	GTGGTTACTTCTTTCG-1	0.953747	0.375422
0	0	0	0.107143	0.428571	0	0.214286	0.0357143	0	0.0714286	0	0	0.142857	0	GTGTGAATAACTTAGG-1	0.725794	0.492202
0	0.153846	0.0769231	0.153846	0	0	0.230769	0.153846	0	0	0.0769231	0	0.153846	0	GTTCATCGTTTGGCTG-1	0.926858	0.348594
0	0	0.16129	0.129032	0.0967742	0.0322581	0	0	0	0.129032	0	0.0322581	0.419355	0	GTTGGATTGAGAACAC-1	0.784981	0.472972
0	0	0	0	0.181818	0	0.727273	0	0	0.0909091	0	0	0	0	GTTTGGCCCAAGTTAT-1	0.577416	0.390904
0.142857	0.142857	0.142857	0	0	0.428571	0	0	0	0	0	0	0.142857	0	TAACCTACCGTCCGAG-1	0.89042	0.374638
0	0	0	0	0	0	0	0	0.4	0.2	0.2	0	0.2	0	TAAGGCTGAATCCCTC-1	0.692292	0.239586
0	0	0.285714	0.285714	0.142857	0	0	0	0	0	0	0	0.285714	0	TAATTAGGACATCCGT-1	0.83328	0.208032
0	0	0	0	0	1	0	0	0	0	0	0	0	0	TACCGCGGACTTGCAG-1	0.853849	0.400776
0	0.727273	0.181818	0	0	0	0	0	0	0.0909091	0	0	0	0	TACGCTATAGAAACCT-1	0.904376	0.341592
0.0333333	0	0	0	0.7	0	0.1	0.0333333	0	0.0333333	0	0.0333333	0.0666667	0	TACTTGTTAGTAGTCC-1	0.708588	0.41241
0.0555556	0	0.277778	0.0555556	0	0	0.388889	0.111111	0	0.0555556	0	0	0.0555556	0	TACTTTACTGAGCCGG-1	0.885012	0.447523
0.125	0	0.3125	0.1875	0.1875	0.0625	0	0	0	0.0625	0.0625	0	0	0	TAGACGCCCGTACCGG-1	0.803322	0.459959
0	0	0.105263	0	0	0	0.157895	0.157895	0.210526	0	0.315789	0	0.0526316	0	TAGACTACCTAGCGTT-1	0.850486	0.287824
0	0	0	0.047619	0.666667	0	0.047619	0.047619	0	0.047619	0	0	0.142857	0	TAGCCATTTCAAAGTC-1	0.646285	0.318708
0	0	0	0.857143	0.142857	0	0	0	0	0	0	0	0	0	TAGCCGGCGGTCAGCG-1	0.744136	0.47919
0.0833333	0	0.25	0	0.416667	0	0	0	0	0	0	0.166667	0.0833333	0	TAGGGAGCTTGGGATG-1	0.804345	0.367041
0.4	0.08	0	0.04	0.12	0.08	0	0.2	0	0.08	0	0	0	0	TAGGTCGCCGGAACTG-1	0.894694	0.394557
0	0	0	0	0.352941	0	0.294118	0.0588235	0	0.0588235	0.117647	0.117647	0	0	TAGGTGCTCGCCTAGC-1	0.659217	0.37858
0.111111	0	0.333333	0.111111	0.111111	0	0	0.111111	0	0	0	0	0.222222	0	TATAGATGGTCGCAGT-1	0.805368	0.274123
0	0	0.333333	0	0.333333	0	0	0	0	0	0	0	0.333333	0	TATATCCCTGGGAGGA-1	0.822575	0.353915
0.1	0.4	0.3	0.2	0	0	0	0	0	0	0	0	0	0	TATGGTTAGTGGGAGA-1	0.819324	0.241077
0.0769231	0.153846	0.0769231	0	0.0769231	0	0	0.0769231	0	0.0769231	0.153846	0.0769231	0.230769	0	TATTACCATCCTGCTT-1	0.777344	0.340101
0	0	0.2	0.4	0	0.4	0	0	0	0	0	0	0	0	TCAAGAAATACTAGCT-1	0.940814	0.315549
0	0.1	0	0.15	0.55	0	0	0	0	0.05	0.05	0	0.1	0	TCACCGCTCGGCACTC-1	0.848441	0.473661
0	0.333333	0	0	0	0	0	0	0	0.333333	0.333333	0	0	0	TCAGAACCTCCACAGG-1	0.976362	0.382329
0	0	0	0.5	0	0	0	0	0	0	0	0	0.5	0	TCATTTAAGTCTCCGA-1	0.84519	0.360823
0	0	0	0.173913	0.565217	0	0	0	0.0434783	0.173913	0	0	0.0434783	0	TCCGCGGCAGCATCTG-1	0.721521	0.472283
0	0	0.363636	0.0454545	0.0909091	0.0454545	0.0909091	0.0909091	0	0	0.0909091	0	0.181818	0	TCCGGCCTAGCGTACA-1	0.930108	0.461433
0.0526316	0.157895	0.105263	0.0526316	0	0.315789	0	0	0	0.0526316	0.105263	0	0.157895	0	TCGAAGAACCGAGCAC-1	0.710633	0.226573
0	0	0	0.0344828	0.689655	0	0.206897	0	0	0	0	0	0.0689655	0	TCGGGCCGTCGTGGTA-1	0.677313	0.36555
0	0	0.75	0	0	0	0	0.0833333	0	0.0833333	0	0	0.0833333	0	TCTAGGTGGCGACGCT-1	0.925835	0.441513
0	0	0.117647	0	0.411765	0	0.176471	0	0.0588235	0.117647	0.0588235	0	0.0588235	0	TCTAGTGATATCGTGG-1	0.714907	0.246493
0	0.25	0	0	0	0	0.25	0	0	0.125	0.25	0	0.125	0	TCTGAACTCGTACCCG-1	0.647307	0.225789
0	0.1	0.15	0.2	0	0	0.25	0.2	0	0.05	0.05	0	0	0	TCTGAATTCCGTACAA-1	0.812892	0.406881
0	0	0	0	0	0	0.75	0.125	0	0.125	0	0	0	0	TCTGCCAGAAACTGCA-1	0.581689	0.410823
0	0.5	0	0	0.5	0	0	0	0	0	0	0	0	0	TCTGGGAACCTTTGAA-1	0.768797	0.300261
0	0	0	0.0666667	0.333333	0.0666667	0.0666667	0.2	0	0	0.2	0	0.0666667	0	TCTTACTTATGCCTCT-1	0.655854	0.265629
0.0588235	0.176471	0.0588235	0.0588235	0.0588235	0.411765	0	0	0	0	0	0.117647	0.0588235	0	TCTTAGAGCTCCAATT-1	0.860169	0.234859
0.142857	0.142857	0	0.142857	0.285714	0	0	0	0.142857	0	0	0	0.142857	0	TCTTAGAGTGAACTCT-1	0.737522	0.253401
0	0.09375	0.03125	0	0	0.03125	0	0	0.4375	0	0.21875	0	0.15625	0.03125	TCTTCCCATGGGCACA-1	0.858123	0.420696
0	0.384615	0	0	0.153846	0.230769	0	0	0	0	0	0.0769231	0.153846	0	TCTTTAAGACTATGAA-1	0.849463	0.380743
0	0	0	0.857143	0	0	0	0	0	0	0.142857	0	0	0	TGAAAGGACCTGACTC-1	0.698905	0.465375
0	0	0	0.0909091	0.181818	0.0909091	0.181818	0.0909091	0	0.0909091	0	0.0909091	0.181818	0	TGACATCGAGCGGACC-1	0.863532	0.34781
0.0555556	0.0555556	0.166667	0.166667	0.444444	0	0	0	0	0	0	0.111111	0	0	TGACGATGCACTAGAA-1	0.78173	0.360134
0	0	0	0	0.321429	0	0.321429	0.0714286	0	0.0714286	0.0714286	0	0.142857	0	TGAGAGATTTACCACG-1	0.691269	0.332504
0	0	0	0.0714286	0.428571	0	0.107143	0.0714286	0	0.142857	0.107143	0	0.0714286	0	TGCAGTTTCCTCCCAT-1	0.695655	0.352537
0	0	0	0.263158	0.421053	0.0526316	0	0	0	0.105263	0.0526316	0	0.105263	0	TGCATATGTCTGTCAC-1	0.717247	0.452363
0	0	0.0769231	0.153846	0.538462	0	0	0	0	0	0.153846	0	0.0769231	0	TGCTCCACAGTTCTTA-1	0.674196	0.252617
0	0	0	0	0.3125	0	0.625	0.0625	0	0	0	0	0	0	TGGGCCCATACTAATT-1	0.592395	0.26494
0	0	0	0.461538	0.307692	0	0	0	0	0.153846	0.0769231	0	0	0	TGTAGGAGAAATTTCC-1	0.73975	0.459157
0	0	0	0	0.842105	0	0	0	0	0.0526316	0.0526316	0	0.0526316	0	TGTATGGCGCAGACAG-1	0.682722	0.292664
0	0	0	0	0	0	1	0	0	0	0	0	0	0	TGTTATTGTATGTGGC-1	0.605327	0.324813
0	0	0	0	0	0	0	0	0	0	0	0	1	0	TTAAACTCGAATTCAT-1	0.862509	0.440729
0	0.285714	0	0	0	0	0.428571	0.142857	0	0	0	0	0.142857	0	TTAAGATAGGATTGAC-1	0.755864	0.240388
0	0	0	0	0	0.73913	0	0	0	0	0.130435	0.0869565	0.0434783	0	TTACATGCCACAACTA-1	0.800982	0.25409
0	0	0	0	0	0.5	0.0714286	0.178571	0.107143	0.0357143	0.0357143	0.0357143	0.0357143	0	TTACGGATGGTTCGAG-1	0.817278	0.426914
0	0	0	0	0.133333	0	0.8	0	0	0.0666667	0	0	0	0	TTAGAGTTTAGAAGGA-1	0.578439	0.297985
0	0	0	0	0.666667	0	0	0	0	0	0.166667	0	0.166667	0	TTAGCTGATTTGCCGT-1	0.759115	0.353226
0	0	0	0	0.117647	0	0.823529	0	0	0.0588235	0	0	0	0	TTAGTTATTCGTGGCA-1	0.610736	0.251927
0	0	0	0.0357143	0.285714	0	0.464286	0.107143	0.0357143	0.0357143	0	0	0.0357143	0	TTATATACGCTGTCAC-1	0.576393	0.483822
0	0	0	0.0909091	0.181818	0	0	0	0.181818	0.272727	0.0909091	0	0.181818	0	TTATGATCTTAACGAA-1	0.649535	0.431546
0	0	0	0.04	0.6	0	0.24	0	0	0	0.04	0	0.08	0	TTCAATACTCTGAATC-1	0.685972	0.405502
0	0.333333	0	0	0	0	0	0	0	0.333333	0	0	0.333333	0	TTCCAGACGAGATTTA-1	0.901126	0.228754
0	0	0	0	0	0	0.875	0	0	0	0	0	0	0.125	TTCCGGTTACCCACTT-1	0.601054	0.304893
0	0	0.428571	0.142857	0.142857	0	0	0	0	0.142857	0.142857	0	0	0	TTCTAACCGAAGCTTA-1	0.776321	0.433019
0	0	0	0	0.0454545	0	0	0	0.136364	0.181818	0.0454545	0.0454545	0.136364	0.409091	TTCTGCGGGTTAGCGG-1	0.604305	0.417731
0	0.25	0	0.25	0	0	0	0	0	0	0	0	0.5	0	TTCTTGCTAGCATCTC-1	0.87851	0.221847
0	0	0	0.0416667	0.625	0	0.166667	0.0416667	0	0	0.0416667	0	0.0833333	0	TTGAATTCACGTGAGG-1	0.773071	0.320181
0.419355	0.0322581	0	0.0322581	0.0645161	0	0	0	0.0967742	0.16129	0.0967742	0	0.0967742	0	TTGACAGGAGCTCCCG-1	0.683745	0.199746
0	0	0.0526316	0.0526316	0	0.105263	0	0.157895	0.157895	0.0526316	0.210526	0	0.210526	0	TTGACGCTCCATGAGC-1	0.782753	0.267215
0	0	0	0	0.5	0	0	0	0	0	0	0	0.5	0	TTGACTATTGTCCGGC-1	0.742819	0.180402

## Sheet: Figure 7E
Cell pair	Proximity
FR-PT <-> Macrophage	0.8924
FR-PT <-> Ly6e.lymphocyte	1.0416
FR-PT <-> Tcell	1.183
FR-PT <-> Cxcl10+ cell	1.3267
FR-PT <-> C3+ Mono	2.2189
FR-PT <-> Plasma cell	0.97435
